# Supplementary material for: Long non‐coding RNA Malat1 promotes neurite outgrowth through activation of ERK/MAPK signalling pathway in N2a cells
Source: J Cell Mol Med. 2016 Jul 4;20(11):2102–10. doi: 10.1111/jcmm.12904 (PMC5082393; doi:10.1111/jcmm.12904)
Supplement: Supplementary file 3 — Table S1 Changes in LncRNA expression during N2a cell differentiation. Table S2 Alternations in signalling pathway activities upon Malat1 depletion. [file JCMM-20-2102-s003.xlsx]

## Sheet: Supplementary Table 1
Supplementary Table 1. Changes in LncRNA expression during N2a cell differentiation.
LncRNA	Fold Change (differentiated/undifferentiated)	Corrected p-value
WT1-AS	4.4934	0.00092
Malat1	3.87524	0.004683
TUG1	2.55606	0.005224
mascRNA	2.37352	0.001554
Gtl2-AS	2.28813	0.004832
linc1610-long isoform	2.11164	0.067999
Linc 1623	2.02498	0.055934
linc1609-short isoform	1.97772	0.065234
linc1547	1.94324	0.078347
linc1609-long isoform	1.73908	0.047442
Xist	1.67407	0.647768
Six3os	1.67186	0.057249
Recombination hot spot RNA	1.6191	0.180846
VL30 RNAs	1.57716	0.139378
lincRNA-Sox2	1.53283	0.264925
CDR1-antisense	1.5111	0.304255
LINC -MD1	1.45151	1
Zfhx2as	1.43907	1
Linc1612	1.43865	0.393288
AK028326-Oct4 activated	1.38094	0.849875
SCA8 (KLHL1-AS)	1.36394	0.69631
lincRNA-p21	1.33798	0.932196
Six3os-clone9	1.32239	0.956875
SRA	1.32055	0.983458
Dio3os	1.31843	1
Foxn2-as	1.31176	1
BGn-As	1.30263	1
Zfas1	1.28573	0.343872
MEG9	1.27749	1
Air	1.27223	1
Sox2ot	1.26871	0.965
Rmst	1.25124	1
Nespas	1.23725	1
MEG3	1.22906	1
RNCR3	1.20797	1
antiPeg11	1.14872	1
SNHG5	1.14402	0.8785
Vax2os1	1.13586	1
RepA transcript	1.12958	1
Linc1633	1.12884	1
PINC 1Kb isoform	1.11871	1
Evf2	1.11017	1
lincRNA-Cox2	1.09427	1
AK082072	1.0854	0.98
AK141205-Nanog repressed	1.07975	1
Emx2os	1.07838	1
Neat1 v1/ MEN epsilon)	1.07078	1
Gomafu	1.06585	1
linc1610-short isoform	1.06527	1
SNHG4	1.06472	1
NRON	1.05687	1
Kcnq1ot1	1.03736	0.91
Nkx2.2AS	1.03557	1
HOTTIP	0.999182	1
LXRBSV	0.993444	1
Otx2os	0.98693	1
linc1242 LINC-Enah	0.962988	1
SNHG6	0.958601	1
Rian	0.955564	1
Y RNAs	0.949122	1
Dlx1as	0.946938	1
linc1368	0.946833	1
Pldi	0.94346	1
Tsix	0.930093	1
linc1610-medium isoform	0.896475	1
PINC	0.877691	1
LINC1331	0.874102	1
Braveheart	0.855996	1
Jpx	0.818624	1
GAS5	0.813495	1
Zeb2NAT	0.797317	1
Adapt33	0.781189	0.668204
SNHG1	0.772216	0.33003
Neat1 v2/ Men beta	0.744284	0.842095
BACE1AS	0.734321	0.92716
H19	0.722645	0.511741
Hoxa11as	0.717435	0.510616
H19 antisense	0.714517	0.47352
lincENC1	0.668472	1
BC1	0.632255	0.191906
linc1582	0.607139	0.095845
AK007836-upstream of PCNA	0.585641	0.175057
m HOTAIR	0.581546	0.323276
MSUR1	0.57375	0.085964
Msx1as	0.535104	0.085072
B2 SINE RNA	0.449469	0.078679
Mistral	0.412334	0.038166
BORG	0.261909	0.015151
SNHG3	0.251759	0.00432
IGF2AS	0.080035	0.000213

## Sheet: Supplementary Table 2
Supplementary Table 2. Alternations in signaling pathway activities upon Malat1 depletion.
Pathways	Fold change(siMalat1/Scr)	Corrected p-vlaue
Pax6 Reporter	0.0492	0.032075
ERE Reporter	0.0738	0.024164
MAPK/ERK Reporter	0.204273	0.00312
NFkB Reporter	0.269208	0.013263
MEF2 Reporter	0.272911	0.013461
C/EBP Reporter	0.3198	0.019612
PI3K/AKT Reporter	0.419076	0.034287
AARE Reporter	0.4428	0.047296
STAT3 Reporter	0.50813	0.066941
ATF6 Reporter	0.58072	0.128934
SP1 Reporter	0.645245	0.494546
wnt Reporter	0.752785	0.685732
GRE Reporter	0.759821	0.745914
EGR1 Reporter	0.7626	0.938825
RBP-Jk Reporter	0.7626	1
Nanog Reporter	0.8487	0.889093
RXR Reporter	0.861	0.920542
CRE Reporter	0.8733	1
Sox2 Reporter	0.8733	1
LXR Reporter	0.8856	1
SMAD Reporter	0.8856	1
SRE Reporter	0.917932	1
E2F Reporter	0.9225	0.86
ISRE Reporter	1.0701	1
RARE Reporter	1.0947	1
IRF1 Reporter	1.1316	1
HNF4 Reporter	1.1685	1
MAPK/JNK Reporter	1.2792	0.883602
TCF/LEF Reporter	1.2915	0.619237
cAMP/PKA Reporter	1.4145	0.780146
Myc Reporter	1.4883	0.089686
ERSE Reporter	1.5252	0.122082
FOXO Reporter	1.5375	0.184859
ARE Reporter	1.6236	0.234813
VDR Reporter	1.6359	0.584171
PR Reporter	1.722	0.334038
KLF4 Reporter	1.7466	0.781605
NFAT Reporter	1.9311	0.813197
GAS Reporter	1.968	0.480402
HSR Reporter	1.9926	0.519665
XRE Reporter	1.9926	0.557473
HIF Reporter	2.1525	0.046707
AP1 Reporter	2.4231	0.041317
42647 Reporter	2.46	0.062861
GATA Reporter	2.6568	0.027416
p53 Reporter	2.7552	0.003636
AR Reporter	2.8536	0.003906
GLI Reporter	3.075	0.001057
MTF1 Reporter	4.8954	0.000107
PPAR Reporter	4.9692	5.9e-05
